# Supplementary material for: Terminal and Internal Alkyne Complexes and Azide-Alkyne Cycloaddition Chemistry of Copper(I) Supported by a Fluorinated Bis(pyrazolyl)borate
Source: Molecules. 2021 Dec 21;27(1):16. doi: 10.3390/molecules27010016 (PMC8746352; doi:10.3390/molecules27010016)
Supplement: Supplementary file 1 [file molecules-27-00016-s001.zip]

Archive with 1 entries (1 files):
- molecules-1521967-supplementary.pdf
